# Supplementary material for: Inter e intra-variability of the best ranked teams: A network analysis in male high-level volleyball
Source: PLoS One. 2023 Feb 2;18(2):e0280365. doi: 10.1371/journal.pone.0280365 (PMC9894390; doi:10.1371/journal.pone.0280365)
Supplement: S1 Data — (XLSX) [file pone.0280365.s001.xlsx]

## Sheet: Planilha1
Source	Target	Type	Id	Label	timeset	Weight
REA-T1	AZ1-T1					11
REA-T1	AZ2-T1					40
REA-T1	AZ3-T1					56
REA-T1	AZ4-T1					50
REA-T1	AZ6-T1					16
REB-T1	AZ1-T1					10
REB-T1	AZ2-T1					21
REB-T1	AZ3-T1					15
REB-T1	AZ4-T1					28
REB-T1	AZ6-T1					2
REC-T1	AZ1-T1					16
REC-T1	AZ2-T1					22
REC-T1	AZ3-T1					6
REC-T1	AZ4-T1					55
REC-T1	AZ6-T1					2
REA-T1	AT1-T1					63
REA-T1	AT2-T1					110
REA-T1	AT3-T1					0
REB-T1	AT1-T1					18
REB-T1	AT2-T1					55
REB-T1	AT3-T1					3
REC-T1	AT1-T1					3
REC-T1	AT2-T1					72
REC-T1	AT3-T1					26
REA-T1	SET-T1					0
REA-T1	H2-T1					39
REA-T1	H3-T1					25
REA-T1	C2-T1					29
REA-T1	C3-T1					30
REA-T1	OPP-T1					50
REB-T1	SET-T1					0
REB-T1	H2-T1					17
REB-T1	H3-T1					11
REB-T1	C2-T1					8
REB-T1	C3-T1					11
REB-T1	OPP-T1					29
REC-T1	SET-T1					2
REC-T1	H2-T1					21
REC-T1	H3-T1					29
REC-T1	C2-T1					2
REC-T1	C3-T1					1
REC-T1	OPP-T1					46
REA-T1	ATTPOW-T1					152
REA-T1	ATTPLA-T1					11
REA-T1	ATTTIP-T1					7
REA-T1	ATTOTH-T1					3
REB-T1	ATTPOW-T1					64
REB-T1	ATTPLA-T1					5
REB-T1	ATTTIP-T1					5
REB-T1	ATTOTH-T1					2
REC-T1	ATTPOW-T1					83
REC-T1	ATTPLA-T1					13
REC-T1	ATTTIP-T1					3
REC-T1	ATTOTH-T1					2
REA-T1	RZ1-T1					37
REA-T1	RZ2-T1					5
REA-T1	RZ3-T1					4
REA-T1	RZ4-T1					4
REA-T1	RZ5-T1					30
REA-T1	RZ6-T1					46
REA-T1	RZ7-T1					27
REA-T1	RZ8-T1					5
REA-T1	RZ9-T1					15
REB-T1	RZ1-T1					11
REB-T1	RZ2-T1					4
REB-T1	RZ3-T1					2
REB-T1	RZ4-T1					0
REB-T1	RZ5-T1					23
REB-T1	RZ6-T1					15
REB-T1	RZ7-T1					9
REB-T1	RZ8-T1					3
REB-T1	RZ9-T1					9
REC-T1	RZ1-T1					15
REC-T1	RZ2-T1					5
REC-T1	RZ3-T1					1
REC-T1	RZ4-T1					2
REC-T1	RZ5-T1					26
REC-T1	RZ6-T1					32
REC-T1	RZ7-T1					5
REC-T1	RZ8-T1					4
REC-T1	RZ9-T1					11
REA-T1	1X1-T1					94
REA-T1	1X(1+1)-T1					58
REA-T1	1X2-T1					16
REA-T1	1X(2+1)-T1					1
REA-T1	1X3-T1					0
REA-T1	1X0+ -T1					4
REA-T1	1X0- -T1					0
REB-T1	1X1-T1					16
REB-T1	1X(1+1)-T1					32
REB-T1	1X2-T1					23
REB-T1	1X(2+1)-T1					0
REB-T1	1X3-T1					3
REB-T1	1X0+ -T1					1
REB-T1	1X0- -T1					1
REC-T1	1X1-T1					5
REC-T1	1X(1+1)-T1					24
REC-T1	1X2-T1					44
REC-T1	1X(2+1)-T1					2
REC-T1	1X3-T1					23
REC-T1	1X0+ -T1					0
REC-T1	1X0- -T1					3
REA-T1	BLOCKT-T1					70
REA-T1	BLOCKNT-T1					103
REB-T1	BLOCKT-T1					41
REB-T1	BLOCKNT-T1					35
REC-T1	BLOCKT-T1					59
REC-T1	BLOCKNT-T1					42
REA-T1	ERROR-T1					10
REA-T1	BLOCKED-T1					10
REA-T1	CONTINUITY-T1					52
REA-T1	POINT-T1					101
REB-T1	ERROR-T1					4
REB-T1	BLOCKED-T1					7
REB-T1	CONTINUITY-T1					27
REB-T1	POINT-T1					38
REC-T1	ERROR-T1					7
REC-T1	BLOCKED-T1					12
REC-T1	CONTINUITY-T1					34
REC-T1	POINT-T1					48
REA-T1	BCENTER-T1					76
REA-T1	BMH-T1					87
REA-T1	BZ4-T1					7
REA-T1	BZ2-T1					3
REB-T1	BCENTER-T1					49
REB-T1	BMH-T1					18
REB-T1	BZ4-T1					7
REB-T1	BZ2-T1					2
REC-T1	BCENTER-T1					56
REC-T1	BMH-T1					1
REC-T1	BZ4-T1					36
REC-T1	BZ2-T1					8
AZ1-T1	AT1-T1					0
AZ1-T1	AT2-T1					32
AZ1-T1	AT3-T1					5
AZ2-T1	AT1-T1					3
AZ2-T1	AT2-T1					77
AZ2-T1	AT3-T1					3
AZ3-T1	AT1-T1					74
AZ3-T1	AT2-T1					0
AZ3-T1	AT3-T1					3
AZ4-T1	AT1-T1					5
AZ4-T1	AT2-T1					112
AZ4-T1	AT3-T1					16
AZ6-T1	AT1-T1					3
AZ6-T1	AT2-T1					15
AZ6-T1	AT3-T1					2
AZ1-T1	SET-T1					1
AZ1-T1	H2-T1					2
AZ1-T1	H3-T1					0
AZ1-T1	C2-T1					0
AZ1-T1	C3-T1					1
AZ1-T1	OPP-T1					33
AZ2-T1	SET-T1					0
AZ2-T1	H2-T1					16
AZ2-T1	H3-T1					0
AZ2-T1	C2-T1					0
AZ2-T1	C3-T1					2
AZ2-T1	OPP-T1					65
AZ3-T1	SET-T1					1
AZ3-T1	H2-T1					1
AZ3-T1	H3-T1					1
AZ3-T1	C2-T1					36
AZ3-T1	C3-T1					38
AZ3-T1	OPP-T1					0
AZ4-T1	SET-T1					0
AZ4-T1	H2-T1					47
AZ4-T1	H3-T1					55
AZ4-T1	C2-T1					3
AZ4-T1	C3-T1					2
AZ4-T1	OPP-T1					26
AZ6-T1	SET-T1					0
AZ6-T1	H2-T1					11
AZ6-T1	H3-T1					9
AZ6-T1	C2-T1					0
AZ6-T1	C3-T1					0
AZ6-T1	OPP-T1					0
AZ1-T1	ATTPOW-T1					35
AZ1-T1	ATTPLA-T1					1
AZ1-T1	ATTTIP-T1					0
AZ1-T1	ATTOTH-T1					1
AZ2-T1	ATTPOW-T1					71
AZ2-T1	ATTPLA-T1					10
AZ2-T1	ATTTIP-T1					2
AZ2-T1	ATTOTH-T1					0
AZ3-T1	ATTPOW-T1					65
AZ3-T1	ATTPLA-T1					5
AZ3-T1	ATTTIP-T1					4
AZ3-T1	ATTOTH-T1					3
AZ4-T1	ATTPOW-T1					110
AZ4-T1	ATTPLA-T1					12
AZ4-T1	ATTTIP-T1					9
AZ4-T1	ATTOTH-T1					2
AZ6-T1	ATTPOW-T1					18
AZ6-T1	ATTPLA-T1					1
AZ6-T1	ATTTIP-T1					0
AZ6-T1	ATTOTH-T1					1
AZ1-T1	RZ1-T1					6
AZ1-T1	RZ2-T1					2
AZ1-T1	RZ3-T1					0
AZ1-T1	RZ4-T1					0
AZ1-T1	RZ5-T1					8
AZ1-T1	RZ6-T1					13
AZ1-T1	RZ7-T1					2
AZ1-T1	RZ8-T1					0
AZ1-T1	RZ9-T1					6
AZ2-T1	RZ1-T1					19
AZ2-T1	RZ2-T1					1
AZ2-T1	RZ3-T1					1
AZ2-T1	RZ4-T1					1
AZ2-T1	RZ5-T1					19
AZ2-T1	RZ6-T1					22
AZ2-T1	RZ7-T1					8
AZ2-T1	RZ8-T1					3
AZ2-T1	RZ9-T1					9
AZ3-T1	RZ1-T1					8
AZ3-T1	RZ2-T1					1
AZ3-T1	RZ3-T1					4
AZ3-T1	RZ4-T1					2
AZ3-T1	RZ5-T1					13
AZ3-T1	RZ6-T1					18
AZ3-T1	RZ7-T1					16
AZ3-T1	RZ8-T1					4
AZ3-T1	RZ9-T1					10
AZ4-T1	RZ1-T1					25
AZ4-T1	RZ2-T1					10
AZ4-T1	RZ3-T1					2
AZ4-T1	RZ4-T1					3
AZ4-T1	RZ5-T1					37
AZ4-T1	RZ6-T1					30
AZ4-T1	RZ7-T1					15
AZ4-T1	RZ8-T1					5
AZ4-T1	RZ9-T1					6
AZ6-T1	RZ1-T1					5
AZ6-T1	RZ2-T1					0
AZ6-T1	RZ3-T1					0
AZ6-T1	RZ4-T1					0
AZ6-T1	RZ5-T1					2
AZ6-T1	RZ6-T1					9
AZ6-T1	RZ7-T1					0
AZ6-T1	RZ8-T1					0
AZ6-T1	RZ9-T1					4
AZ1-T1	1X1-T1					6
AZ1-T1	1X(1+1)-T1					11
AZ1-T1	1X2-T1					16
AZ1-T1	1X(2+1)-T1					1
AZ1-T1	1X3-T1					2
AZ1-T1	1X0+ -T1					0
AZ1-T1	1X0- -T1					1
AZ2-T1	1X1-T1					23
AZ2-T1	1X(1+1)-T1					38
AZ2-T1	1X2-T1					18
AZ2-T1	1X(2+1)-T1					0
AZ2-T1	1X3-T1					3
AZ2-T1	1X0+ -T1					1
AZ2-T1	1X0- -T1					0
AZ3-T1	1X1-T1					52
AZ3-T1	1X(1+1)-T1					16
AZ3-T1	1X2-T1					5
AZ3-T1	1X(2+1)-T1					0
AZ3-T1	1X3-T1					1
AZ3-T1	1X0+ -T1					2
AZ3-T1	1X0- -T1					1
AZ4-T1	1X1-T1					29
AZ4-T1	1X(1+1)-T1					39
AZ4-T1	1X2-T1					44
AZ4-T1	1X(2+1)-T1					1
AZ4-T1	1X3-T1					19
AZ4-T1	1X0+ -T1					0
AZ4-T1	1X0- -T1					1
AZ6-T1	1X1-T1					5
AZ6-T1	1X(1+1)-T1					10
AZ6-T1	1X2-T1					0
AZ6-T1	1X(2+1)-T1					1
AZ6-T1	1X3-T1					1
AZ6-T1	1X0+ -T1					2
AZ6-T1	1X0- -T1					1
AZ1-T1	BLOCKT-T1					13
AZ1-T1	BLOCKNT-T1					24
AZ2-T1	BLOCKT-T1					50
AZ2-T1	BLOCKNT-T1					33
AZ3-T1	BLOCKT-T1					23
AZ3-T1	BLOCKNT-T1					54
AZ4-T1	BLOCKT-T1					78
AZ4-T1	BLOCKNT-T1					55
AZ6-T1	BLOCKT-T1					5
AZ6-T1	BLOCKNT-T1					15
AZ1-T1	ERROR-T1					2
AZ1-T1	BLOCKED-T1					3
AZ1-T1	CONTINUITY-T1					13
AZ1-T1	POINT-T1					19
AZ2-T1	ERROR-T1					3
AZ2-T1	BLOCKED-T1					6
AZ2-T1	CONTINUITY-T1					29
AZ2-T1	POINT-T1					45
AZ3-T1	ERROR-T1					5
AZ3-T1	BLOCKED-T1					2
AZ3-T1	CONTINUITY-T1					26
AZ3-T1	POINT-T1					44
AZ4-T1	ERROR-T1					10
AZ4-T1	BLOCKED-T1					18
AZ4-T1	CONTINUITY-T1					39
AZ4-T1	POINT-T1					66
AZ6-T1	ERROR-T1					1
AZ6-T1	BLOCKED-T1					0
AZ6-T1	CONTINUITY-T1					5
AZ6-T1	POINT-T1					14
AZ1-T1	BCENTER-T1					25
AZ1-T1	BMH-T1					3
AZ1-T1	BZ4-T1					3
AZ1-T1	BZ2-T1					6
AZ2-T1	BCENTER-T1					57
AZ2-T1	BMH-T1					20
AZ2-T1	BZ4-T1					1
AZ2-T1	BZ2-T1					5
AZ3-T1	BCENTER-T1					31
AZ3-T1	BMH-T1					43
AZ3-T1	BZ4-T1					3
AZ3-T1	BZ2-T1					0
AZ4-T1	BCENTER-T1					60
AZ4-T1	BMH-T1					30
AZ4-T1	BZ4-T1					42
AZ4-T1	BZ2-T1					1
AZ6-T1	BCENTER-T1					7
AZ6-T1	BMH-T1					11
AZ6-T1	BZ4-T1					1
AZ6-T1	BZ2-T1					1
AT1-T1	SET-T1					0
AT1-T1	H2-T1					2
AT1-T1	H3-T1					2
AT1-T1	C2-T1					39
AT1-T1	C3-T1					42
AT1-T1	OPP-T1					0
AT2-T1	SET-T1					0
AT2-T1	H2-T1					67
AT2-T1	H3-T1					53
AT2-T1	C2-T1					0
AT2-T1	C3-T1					1
AT2-T1	OPP-T1					115
AT3-T1	SET-T1					2
AT3-T1	H2-T1					8
AT3-T1	H3-T1					10
AT3-T1	C2-T1					0
AT3-T1	C3-T1					0
AT3-T1	OPP-T1					9
AT1-T1	ATTPOW-T1					73
AT1-T1	ATTPLA-T1					5
AT1-T1	ATTTIP-T1					5
AT1-T1	ATTOTH-T1					2
AT2-T1	ATTPOW-T1					207
AT2-T1	ATTPLA-T1					19
AT2-T1	ATTTIP-T1					9
AT2-T1	ATTOTH-T1					1
AT3-T1	ATTPOW-T1					19
AT3-T1	ATTPLA-T1					5
AT3-T1	ATTTIP-T1					1
AT3-T1	ATTOTH-T1					4
AT1-T1	RZ1-T1					12
AT1-T1	RZ2-T1					0
AT1-T1	RZ3-T1					4
AT1-T1	RZ4-T1					2
AT1-T1	RZ5-T1					13
AT1-T1	RZ6-T1					20
AT1-T1	RZ7-T1					18
AT1-T1	RZ8-T1					4
AT1-T1	RZ9-T1					12
AT2-T1	RZ1-T1					49
AT2-T1	RZ2-T1					11
AT2-T1	RZ3-T1					3
AT2-T1	RZ4-T1					3
AT2-T1	RZ5-T1					59
AT2-T1	RZ6-T1					64
AT2-T1	RZ7-T1					21
AT2-T1	RZ8-T1					7
AT2-T1	RZ9-T1					19
AT3-T1	RZ1-T1					2
AT3-T1	RZ2-T1					3
AT3-T1	RZ3-T1					0
AT3-T1	RZ4-T1					1
AT3-T1	RZ5-T1					7
AT3-T1	RZ6-T1					9
AT3-T1	RZ7-T1					2
AT3-T1	RZ8-T1					1
AT3-T1	RZ9-T1					4
AT1-T1	1X1-T1					57
AT1-T1	1X(1+1)-T1					19
AT1-T1	1X2-T1					6
AT1-T1	1X(2+1)-T1					0
AT1-T1	1X3-T1					0
AT1-T1	1X0+ -T1					3
AT1-T1	1X0- -T1					0
AT2-T1	1X1-T1					57
AT2-T1	1X(1+1)-T1					94
AT2-T1	1X2-T1					73
AT2-T1	1X(2+1)-T1					3
AT2-T1	1X3-T1					7
AT2-T1	1X0+ -T1					2
AT2-T1	1X0- -T1					0
AT3-T1	1X1-T1					1
AT3-T1	1X(1+1)-T1					1
AT3-T1	1X2-T1					4
AT3-T1	1X(2+1)-T1					0
AT3-T1	1X3-T1					19
AT3-T1	1X0+ -T1					0
AT3-T1	1X0- -T1					4
AT1-T1	BLOCKT-T1					27
AT1-T1	BLOCKNT-T1					58
AT2-T1	BLOCKT-T1					129
AT2-T1	BLOCKNT-T1					107
AT3-T1	BLOCKT-T1					14
AT3-T1	BLOCKNT-T1					15
AT1-T1	ERROR-T1					5
AT1-T1	BLOCKED-T1					3
AT1-T1	CONTINUITY-T1					27
AT1-T1	POINT-T1					50
AT2-T1	ERROR-T1					12
AT2-T1	BLOCKED-T1					23
AT2-T1	CONTINUITY-T1					73
AT2-T1	POINT-T1					128
AT3-T1	ERROR-T1					4
AT3-T1	BLOCKED-T1					3
AT3-T1	CONTINUITY-T1					13
AT3-T1	POINT-T1					9
AT1-T1	BCENTER-T1					33
AT1-T1	BMH-T1					49
AT1-T1	BZ4-T1					3
AT1-T1	BZ2-T1					0
AT2-T1	BCENTER-T1					138
AT2-T1	BMH-T1					57
AT2-T1	BZ4-T1					33
AT2-T1	BZ2-T1					8
AT3-T1	BCENTER-T1					10
AT3-T1	BMH-T1					0
AT3-T1	BZ4-T1					14
AT3-T1	BZ2-T1					5
SET-T1	ATTPOW-T1					0
SET-T1	ATTPLA-T1					0
SET-T1	ATTTIP-T1					0
SET-T1	ATTOTH-T1					2
H2-T1	ATTPOW-T1					62
H2-T1	ATTPLA-T1					8
H2-T1	ATTTIP-T1					5
H2-T1	ATTOTH-T1					2
H3-T1	ATTPOW-T1					58
H3-T1	ATTPLA-T1					3
H3-T1	ATTTIP-T1					4
H3-T1	ATTOTH-T1					0
C2-T1	ATTPOW-T1					34
C2-T1	ATTPLA-T1					3
C2-T1	ATTTIP-T1					1
C2-T1	ATTOTH-T1					1
C3-T1	ATTPOW-T1					36
C3-T1	ATTPLA-T1					2
C3-T1	ATTTIP-T1					4
C3-T1	ATTOTH-T1					1
OPP-T1	ATTPOW-T1					109
OPP-T1	ATTPLA-T1					13
OPP-T1	ATTTIP-T1					1
OPP-T1	ATTOTH-T1					1
SET-T1	RZ1-T1					0
SET-T1	RZ2-T1					1
SET-T1	RZ3-T1					0
SET-T1	RZ4-T1					0
SET-T1	RZ5-T1					0
SET-T1	RZ6-T1					0
SET-T1	RZ7-T1					1
SET-T1	RZ8-T1					0
SET-T1	RZ9-T1					0
H2-T1	RZ1-T1					1.9
H2-T1	RZ2-T1					5
H2-T1	RZ3-T1					2
H2-T1	RZ4-T1					2
H2-T1	RZ5-T1					19
H2-T1	RZ6-T1					13
H2-T1	RZ7-T1					6
H2-T1	RZ8-T1					4
H2-T1	RZ9-T1					7
H3-T1	RZ1-T1					11
H3-T1	RZ2-T1					4
H3-T1	RZ3-T1					0
H3-T1	RZ4-T1					2
H3-T1	RZ5-T1					15
H3-T1	RZ6-T1					20
H3-T1	RZ7-T1					8
H3-T1	RZ8-T1					2
H3-T1	RZ9-T1					3
C2-T1	RZ1-T1					2
C2-T1	RZ2-T1					0
C2-T1	RZ3-T1					1
C2-T1	RZ4-T1					1
C2-T1	RZ5-T1					6
C2-T1	RZ6-T1					12
C2-T1	RZ7-T1					8
C2-T1	RZ8-T1					3
C2-T1	RZ9-T1					6
C3-T1	RZ1-T1					8
C3-T1	RZ2-T1					0
C3-T1	RZ3-T1					3
C3-T1	RZ4-T1					1
C3-T1	RZ5-T1					8
C3-T1	RZ6-T1					7
C3-T1	RZ7-T1					10
C3-T1	RZ8-T1					1
C3-T1	RZ9-T1					5
OPP-T1	RZ1-T1					23
OPP-T1	RZ2-T1					4
OPP-T1	RZ3-T1					1
OPP-T1	RZ4-T1					0
OPP-T1	RZ5-T1					31
OPP-T1	RZ6-T1					40
OPP-T1	RZ7-T1					9
OPP-T1	RZ8-T1					2
OPP-T1	RZ9-T1					14
SET-T1	1X1-T1					0
SET-T1	1X(1+1)-T1					0
SET-T1	1X2-T1					0
SET-T1	1X(2+1)-T1					0
SET-T1	1X3-T1					0
SET-T1	1X0+ -T1					0
SET-T1	1X0- -T1					2
H2-T1	1X1-T1					24
H2-T1	1X(1+1)-T1					29
H2-T1	1X2-T1					10
H2-T1	1X(2+1)-T1					1
H2-T1	1X3-T1					11
H2-T1	1X0+ -T1					1
H2-T1	1X0- -T1					1
H3-T1	1X1-T1					11
H3-T1	1X(1+1)-T1					19
H3-T1	1X2-T1					25
H3-T1	1X(2+1)-T1					0
H3-T1	1X3-T1					8
H3-T1	1X0+ -T1					1
H3-T1	1X0- -T1					1
C2-T1	1X1-T1					23
C2-T1	1X(1+1)-T1					12
C2-T1	1X2-T1					2
C2-T1	1X(2+1)-T1					0
C2-T1	1X3-T1					0
C2-T1	1X0+ -T1					2
C2-T1	1X0- -T1					0
C3-T1	1X1-T1					33
C3-T1	1X(1+1)-T1					5
C3-T1	1X2-T1					4
C3-T1	1X(2+1)-T1					0
C3-T1	1X3-T1					0
C3-T1	1X0+ -T1					1
C3-T1	1X0- -T1					0
OPP-T1	1X1-T1					24
OPP-T1	1X(1+1)-T1					49
OPP-T1	1X2-T1					42
OPP-T1	1X(2+1)-T1					2
OPP-T1	1X3-T1					7
OPP-T1	1X0+ -T1					0
OPP-T1	1X0- -T1					0
SET-T1	BLOCKT-T1					0
SET-T1	BLOCKNT-T1					2
H2-T1	BLOCKT-T1					42
H2-T1	BLOCKNT-T1					35
H3-T1	BLOCKT-T1					36
H3-T1	BLOCKNT-T1					29
C2-T1	BLOCKT-T1					12
C2-T1	BLOCKNT-T1					27
C3-T1	BLOCKT-T1					13
C3-T1	BLOCKNT-T1					30
OPP-T1	BLOCKT-T1					66
OPP-T1	BLOCKNT-T1					58
SET-T1	ERROR-T1					0
SET-T1	BLOCKED-T1					0
SET-T1	CONTINUITY-T1					2
SET-T1	POINT-T1					0
H2-T1	ERROR-T1					8
H2-T1	BLOCKED-T1					8
H2-T1	CONTINUITY-T1					20
H2-T1	POINT-T1					41
H3-T1	ERROR-T1					3
H3-T1	BLOCKED-T1					7
H3-T1	CONTINUITY-T1					21
H3-T1	POINT-T1					34
C2-T1	ERROR-T1					3
C2-T1	BLOCKED-T1					2
C2-T1	CONTINUITY-T1					12
C2-T1	POINT-T1					22
C3-T1	ERROR-T1					2
C3-T1	BLOCKED-T1					1
C3-T1	CONTINUITY-T1					14
C3-T1	POINT-T1					26
OPP-T1	ERROR-T1					5
OPP-T1	BLOCKED-T1					11
OPP-T1	CONTINUITY-T1					43
OPP-T1	POINT-T1					65
SET-T1	BCENTER-T1					2
SET-T1	BMH-T1					0
SET-T1	BZ4-T1					0
SET-T1	BZ2-T1					0
H2-T1	BCENTER-T1					35
H2-T1	BMH-T1					27
H2-T1	BZ4-T1					12
H2-T1	BZ2-T1					3
H3-T1	BCENTER-T1					25
H3-T1	BMH-T1					16
H3-T1	BZ4-T1					23
H3-T1	BZ2-T1					1
C2-T1	BCENTER-T1					17
C2-T1	BMH-T1					19
C2-T1	BZ4-T1					3
C2-T1	BZ2-T1					0
C3-T1	BCENTER-T1					15
C3-T1	BMH-T1					27
C3-T1	BZ4-T1					1
C3-T1	BZ2-T1					0
OPP-T1	BCENTER-T1					86
OPP-T1	BMH-T1					18
OPP-T1	BZ4-T1					11
OPP-T1	BZ2-T1					9
ATTPOW-T1	RZ1-T1					61
ATTPOW-T1	RZ2-T1					4
ATTPOW-T1	RZ3-T1					1
ATTPOW-T1	RZ4-T1					2
ATTPOW-T1	RZ5-T1					78
ATTPOW-T1	RZ6-T1					89
ATTPOW-T1	RZ7-T1					36
ATTPOW-T1	RZ8-T1					5
ATTPOW-T1	RZ9-T1					23
ATTPLA-T1	RZ1-T1					2
ATTPLA-T1	RZ2-T1					0
ATTPLA-T1	RZ3-T1					2
ATTPLA-T1	RZ4-T1					3
ATTPLA-T1	RZ5-T1					0
ATTPLA-T1	RZ6-T1					4
ATTPLA-T1	RZ7-T1					4
ATTPLA-T1	RZ8-T1					5
ATTPLA-T1	RZ9-T1					9
ATTTIP-T1	RZ1-T1					0
ATTTIP-T1	RZ2-T1					7
ATTTIP-T1	RZ3-T1					2
ATTTIP-T1	RZ4-T1					1
ATTTIP-T1	RZ5-T1					1
ATTTIP-T1	RZ6-T1					0
ATTTIP-T1	RZ7-T1					0
ATTTIP-T1	RZ8-T1					2
ATTTIP-T1	RZ9-T1					2
ATTOTH-T1	RZ1-T1					0
ATTOTH-T1	RZ2-T1					3
ATTOTH-T1	RZ3-T1					2
ATTOTH-T1	RZ4-T1					0
ATTOTH-T1	RZ5-T1					0
ATTOTH-T1	RZ6-T1					0
ATTOTH-T1	RZ7-T1					1
ATTOTH-T1	RZ8-T1					0
ATTOTH-T1	RZ9-T1					1
ATTPOW-T1	1X1-T1					97
ATTPOW-T1	1X(1+1)-T1					102
ATTPOW-T1	1X2-T1					71
ATTPOW-T1	1X(2+1)-T1					3
ATTPOW-T1	1X3-T1					20
ATTPOW-T1	1X0+ -T1					5
ATTPOW-T1	1X0- -T1					1
ATTPLA-T1	1X1-T1					9
ATTPLA-T1	1X(1+1)-T1					7
ATTPLA-T1	1X2-T1					7
ATTPLA-T1	1X(2+1)-T1					0
ATTPLA-T1	1X3-T1					6
ATTPLA-T1	1X0+ -T1					0
ATTPLA-T1	1X0- -T1					0
ATTTIP-T1	1X1-T1					6
ATTTIP-T1	1X(1+1)-T1					4
ATTTIP-T1	1X2-T1					5
ATTTIP-T1	1X(2+1)-T1					0
ATTTIP-T1	1X3-T1					0
ATTTIP-T1	1X0+ -T1					0
ATTTIP-T1	1X0- -T1					0
ATTOTH-T1	1X1-T1					3
ATTOTH-T1	1X(1+1)-T1					1
ATTOTH-T1	1X2-T1					0
ATTOTH-T1	1X(2+1)-T1					0
ATTOTH-T1	1X3-T1					0
ATTOTH-T1	1X0+ -T1					0
ATTOTH-T1	1X0- -T1					3
ATTPOW-T1	BLOCKT-T1					144
ATTPOW-T1	BLOCKNT-T1					155
ATTPLA-T1	BLOCKT-T1					19
ATTPLA-T1	BLOCKNT-T1					10
ATTTIP-T1	BLOCKT-T1					6
ATTTIP-T1	BLOCKNT-T1					9
ATTOTH-T1	BLOCKT-T1					1
ATTOTH-T1	BLOCKNT-T1					6
ATTPOW-T1	ERROR-T1					16
ATTPOW-T1	BLOCKED-T1					26
ATTPOW-T1	CONTINUITY-T1					83
ATTPOW-T1	POINT-T1					174
ATTPLA-T1	ERROR-T1					2
ATTPLA-T1	BLOCKED-T1					3
ATTPLA-T1	CONTINUITY-T1					17
ATTPLA-T1	POINT-T1					7
ATTTIP-T1	ERROR-T1					1
ATTTIP-T1	BLOCKED-T1					0
ATTTIP-T1	CONTINUITY-T1					9
ATTTIP-T1	POINT-T1					5
ATTOTH-T1	ERROR-T1					2
ATTOTH-T1	BLOCKED-T1					0
ATTOTH-T1	CONTINUITY-T1					4
ATTOTH-T1	POINT-T1					1
ATTPOW-T1	BCENTER-T1					155
ATTPOW-T1	BMH-T1					92
ATTPOW-T1	BZ4-T1					43
ATTPOW-T1	BZ2-T1					9
ATTPLA-T1	BCENTER-T1					14
ATTPLA-T1	BMH-T1					7
ATTPLA-T1	BZ4-T1					5
ATTPLA-T1	BZ2-T1					3
ATTTIP-T1	BCENTER-T1					6
ATTTIP-T1	BMH-T1					6
ATTTIP-T1	BZ4-T1					2
ATTTIP-T1	BZ2-T1					1
ATTOTH-T1	BCENTER-T1					6
ATTOTH-T1	BMH-T1					1
ATTOTH-T1	BZ4-T1					0
ATTOTH-T1	BZ2-T1					0
RZ1-T1	1X1-T1					18
RZ1-T1	1X(1+1)-T1					26
RZ1-T1	1X2-T1					15
RZ1-T1	1X(2+1)-T1					0
RZ1-T1	1X3-T1					3
RZ1-T1	1X0+ -T1					0
RZ1-T1	1X0- -T1					1
RZ2-T1	1X1-T1					4
RZ2-T1	1X(1+1)-T1					5
RZ2-T1	1X2-T1					3
RZ2-T1	1X(2+1)-T1					0
RZ2-T1	1X3-T1					1
RZ2-T1	1X0+ -T1					0
RZ2-T1	1X0- -T1					1
RZ3-T1	1X1-T1					4
RZ3-T1	1X(1+1)-T1					1
RZ3-T1	1X2-T1					2
RZ3-T1	1X(2+1)-T1					0
RZ3-T1	1X3-T1					0
RZ3-T1	1X0+ -T1					0
RZ3-T1	1X0- -T1					0
RZ4-T1	1X1-T1					4
RZ4-T1	1X(1+1)-T1					0
RZ4-T1	1X2-T1					1
RZ4-T1	1X(2+1)-T1					0
RZ4-T1	1X3-T1					1
RZ4-T1	1X0+ -T1					0
RZ4-T1	1X0- -T1					0
RZ5-T1	1X1-T1					18
RZ5-T1	1X(1+1)-T1					24
RZ5-T1	1X2-T1					29
RZ5-T1	1X(2+1)-T1					1
RZ5-T1	1X3-T1					7
RZ5-T1	1X0+ -T1					0
RZ5-T1	1X0- -T1					0
RZ6-T1	1X1-T1					23
RZ6-T1	1X(1+1)-T1					33
RZ6-T1	1X2-T1					23
RZ6-T1	1X(2+1)-T1					2
RZ6-T1	1X3-T1					10
RZ6-T1	1X0+ -T1					2
RZ6-T1	1X0- -T1					0
RZ7-T1	1X1-T1					26
RZ7-T1	1X(1+1)-T1					9
RZ7-T1	1X2-T1					2
RZ7-T1	1X(2+1)-T1					0
RZ7-T1	1X3-T1					1
RZ7-T1	1X0+ -T1					2
RZ7-T1	1X0- -T1					1
RZ8-T1	1X1-T1					3
RZ8-T1	1X(1+1)-T1					4
RZ8-T1	1X2-T1					4
RZ8-T1	1X(2+1)-T1					0
RZ8-T1	1X3-T1					0
RZ8-T1	1X0+ -T1					1
RZ8-T1	1X0- -T1					0
RZ9-T1	1X1-T1					15
RZ9-T1	1X(1+1)-T1					12
RZ9-T1	1X2-T1					4
RZ9-T1	1X(2+1)-T1					0
RZ9-T1	1X3-T1					3
RZ9-T1	1X0+ -T1					0
RZ9-T1	1X0- -T1					1
RZ1-T1	BLOCKT-T1					32
RZ1-T1	BLOCKNT-T1					131
RZ2-T1	BLOCKT-T1					6
RZ2-T1	BLOCKNT-T1					8
RZ3-T1	BLOCKT-T1					2
RZ3-T1	BLOCKNT-T1					5
RZ4-T1	BLOCKT-T1					2
RZ4-T1	BLOCKNT-T1					4
RZ5-T1	BLOCKT-T1					46
RZ5-T1	BLOCKNT-T1					33
RZ6-T1	BLOCKT-T1					63
RZ6-T1	BLOCKNT-T1					30
RZ7-T1	BLOCKT-T1					6
RZ7-T1	BLOCKNT-T1					35
RZ8-T1	BLOCKT-T1					5
RZ8-T1	BLOCKNT-T1					7
RZ9-T1	BLOCKT-T1					8
RZ9-T1	BLOCKNT-T1					27
RZ1-T1	ERROR-T1					5
RZ1-T1	BLOCKED-T1					5
RZ1-T1	CONTINUITY-T1					20
RZ1-T1	POINT-T1					33
RZ2-T1	ERROR-T1					3
RZ2-T1	BLOCKED-T1					0
RZ2-T1	CONTINUITY-T1					4
RZ2-T1	POINT-T1					7
RZ3-T1	ERROR-T1					1
RZ3-T1	BLOCKED-T1					0
RZ3-T1	CONTINUITY-T1					4
RZ3-T1	POINT-T1					2
RZ4-T1	ERROR-T1					1
RZ4-T1	BLOCKED-T1					1
RZ4-T1	CONTINUITY-T1					2
RZ4-T1	POINT-T1					2
RZ5-T1	ERROR-T1					3
RZ5-T1	BLOCKED-T1					7
RZ5-T1	CONTINUITY-T1					24
RZ5-T1	POINT-T1					45
RZ6-T1	ERROR-T1					2
RZ6-T1	BLOCKED-T1					14
RZ6-T1	CONTINUITY-T1					32
RZ6-T1	POINT-T1					45
RZ7-T1	ERROR-T1					5
RZ7-T1	BLOCKED-T1					1
RZ7-T1	CONTINUITY-T1					9
RZ7-T1	POINT-T1					26
RZ8-T1	ERROR-T1					0
RZ8-T1	BLOCKED-T1					1
RZ8-T1	CONTINUITY-T1					3
RZ8-T1	POINT-T1					8
RZ9-T1	ERROR-T1					1
RZ9-T1	BLOCKED-T1					0
RZ9-T1	CONTINUITY-T1					15
RZ9-T1	POINT-T1					19
RZ1-T1	BCENTER-T1					34
RZ1-T1	BMH-T1					22
RZ1-T1	BZ4-T1					7
RZ1-T1	BZ2-T1					0
RZ2-T1	BCENTER-T1					9
RZ2-T1	BMH-T1					2
RZ2-T1	BZ4-T1					3
RZ2-T1	BZ2-T1					0
RZ3-T1	BCENTER-T1					4
RZ3-T1	BMH-T1					3
RZ3-T1	BZ4-T1					0
RZ3-T1	BZ2-T1					0
RZ4-T1	BCENTER-T1					1
RZ4-T1	BMH-T1					3
RZ4-T1	BZ4-T1					2
RZ4-T1	BZ2-T1					0
RZ5-T1	BCENTER-T1					44
RZ5-T1	BMH-T1					17
RZ5-T1	BZ4-T1					16
RZ5-T1	BZ2-T1					2
RZ6-T1	BCENTER-T1					45
RZ6-T1	BMH-T1					28
RZ6-T1	BZ4-T1					15
RZ6-T1	BZ2-T1					5
RZ7-T1	BCENTER-T1					18
RZ7-T1	BMH-T1					17
RZ7-T1	BZ4-T1					4
RZ7-T1	BZ2-T1					2
RZ8-T1	BCENTER-T1					6
RZ8-T1	BMH-T1					4
RZ8-T1	BZ4-T1					1
RZ8-T1	BZ2-T1					1
RZ9-T1	BCENTER-T1					20
RZ9-T1	BMH-T1					10
RZ9-T1	BZ4-T1					2
RZ9-T1	BZ2-T1					3
1X1-T1	BLOCKT-T1					34
1X1-T1	BLOCKNT-T1					81
1X(1+1)-T1	BLOCKT-T1					64
1X(1+1)-T1	BLOCKNT-T1					50
1X2-T1	BLOCKT-T1					50
1X2-T1	BLOCKNT-T1					33
1X(2+1)-T1	BLOCKT-T1					3
1X(2+1)-T1	BLOCKNT-T1					0
1X3-T1	BLOCKT-T1					19
1X3-T1	BLOCKNT-T1					7
1X0+ -T1	BLOCKT-T1					0
1X0+ -T1	BLOCKNT-T1					5
1X0- -T1	BLOCKT-T1					0
1X0- -T1	BLOCKNT-T1					4
1X1-T1	ERROR-T1					10
1X1-T1	BLOCKED-T1					6
1X1-T1	CONTINUITY-T1					35
1X1-T1	POINT-T1					64
1X(1+1)-T1	ERROR-T1					4
1X(1+1)-T1	BLOCKED-T1					5
1X(1+1)-T1	CONTINUITY-T1					33
1X(1+1)-T1	POINT-T1					72
1X2-T1	ERROR-T1					6
1X2-T1	BLOCKED-T1					12
1X2-T1	CONTINUITY-T1					30
1X2-T1	POINT-T1					35
1X(2+1)-T1	ERROR-T1					0
1X(2+1)-T1	BLOCKED-T1					0
1X(2+1)-T1	CONTINUITY-T1					1
1X(2+1)-T1	POINT-T1					2
1X3-T1	ERROR-T1					1
1X3-T1	BLOCKED-T1					6
1X3-T1	CONTINUITY-T1					11
1X3-T1	POINT-T1					8
1X0+ -T1	ERROR-T1					0
1X0+ -T1	BLOCKED-T1					0
1X0+ -T1	CONTINUITY-T1					0
1X0+ -T1	POINT-T1					5
1X0- -T1	ERROR-T1					0
1X0- -T1	BLOCKED-T1					0
1X0- -T1	CONTINUITY-T1					3
1X0- -T1	POINT-T1					1
1X1-T1	BCENTER-T1					30
1X1-T1	BMH-T1					79
1X1-T1	BZ4-T1					5
1X1-T1	BZ2-T1					1
1X(1+1)-T1	BCENTER-T1					92
1X(1+1)-T1	BMH-T1					20
1X(1+1)-T1	BZ4-T1					1
1X(1+1)-T1	BZ2-T1					1
1X2-T1	BCENTER-T1					49
1X2-T1	BMH-T1					6
1X2-T1	BZ4-T1					22
1X2-T1	BZ2-T1					6
1X(2+1)-T1	BCENTER-T1					2
1X(2+1)-T1	BMH-T1					0
1X(2+1)-T1	BZ4-T1					0
1X(2+1)-T1	BZ2-T1					1
1X3-T1	BCENTER-T1					3
1X3-T1	BMH-T1					0
1X3-T1	BZ4-T1					19
1X3-T1	BZ2-T1					4
1X0+ -T1	BCENTER-T1					2
1X0+ -T1	BMH-T1					1
1X0+ -T1	BZ4-T1					2
1X0+ -T1	BZ2-T1					0
1X0- -T1	BCENTER-T1					3
1X0- -T1	BMH-T1					0
1X0- -T1	BZ4-T1					1
1X0- -T1	BZ2-T1					0
BLOCKT-T1	ERROR-T1					1
BLOCKT-T1	BLOCKED-T1					29
BLOCKT-T1	CONTINUITY-T1					66
BLOCKT-T1	POINT-T1					74
BLOCKNT-T1	ERROR-T1					20
BLOCKNT-T1	BLOCKED-T1					0
BLOCKNT-T1	CONTINUITY-T1					47
BLOCKNT-T1	POINT-T1					113
BLOCKT-T1	BCENTER-T1					94
BLOCKT-T1	BMH-T1					41
BLOCKT-T1	BZ4-T1					30
BLOCKT-T1	BZ2-T1					5
BLOCKNT-T1	BCENTER-T1					87
BLOCKNT-T1	BMH-T1					65
BLOCKNT-T1	BZ4-T1					20
BLOCKNT-T1	BZ2-T1					8
ERROR-T1	BCENTER-T1					10
ERROR-T1	BMH-T1					6
ERROR-T1	BZ4-T1					4
ERROR-T1	BZ2-T1					1
BLOCKED-T1	BCENTER-T1					13
BLOCKED-T1	BMH-T1					5
BLOCKED-T1	BZ4-T1					10
BLOCKED-T1	BZ2-T1					1
CONTINUITY-T1	BCENTER-T1					56
CONTINUITY-T1	BMH-T1					34
CONTINUITY-T1	BZ4-T1					18
CONTINUITY-T1	BZ2-T1					5
POINT-T1	BCENTER-T1					102
POINT-T1	BMH-T1					61
POINT-T1	BZ4-T1					18
POINT-T1	BZ2-T1					6
REA-T2	AZ1-T2					26
REA-T2	AZ2-T2					35
REA-T2	AZ3-T2					49
REA-T2	AZ4-T2					60
REA-T2	AZ6-T2					20
REB-T2	AZ1-T2					7
REB-T2	AZ2-T2					16
REB-T2	AZ3-T2					19
REB-T2	AZ4-T2					37
REB-T2	AZ6-T2					4
REC-T2	AZ1-T2					12
REC-T2	AZ2-T2					18
REC-T2	AZ3-T2					4
REC-T2	AZ4-T2					42
REC-T2	AZ6-T2					0
REA-T2	AT1-T2					82
REA-T2	AT2-T2					108
REA-T2	AT3-T2					0
REB-T2	AT1-T2					29
REB-T2	AT2-T2					52
REB-T2	AT3-T2					2
REC-T2	AT1-T2					2
REC-T2	AT2-T2					47
REC-T2	AT3-T2					27
REA-T2	SET-T2					0
REA-T2	H2-T2					45
REA-T2	H3-T2					29
REA-T2	C2-T2					21
REA-T2	C3-T2					39
REA-T2	OPP-T2					56
REB-T2	SET-T2					0
REB-T2	H2-T2					16
REB-T2	H3-T2					14
REB-T2	C2-T2					11
REB-T2	C3-T2					13
REB-T2	OPP-T2					29
REC-T2	SET-T2					0
REC-T2	H2-T2					11
REC-T2	H3-T2					28
REC-T2	C2-T2					1
REC-T2	C3-T2					4
REC-T2	OPP-T2					32
REA-T2	ATTPOW-T2					170
REA-T2	ATTPLA-T2					7
REA-T2	ATTTIP-T2					11
REA-T2	ATTOTH-T2					2
REB-T2	ATTPOW-T2					71
REB-T2	ATTPLA-T2					4
REB-T2	ATTTIP-T2					7
REB-T2	ATTOTH-T2					1
REC-T2	ATTPOW-T2					55
REC-T2	ATTPLA-T2					9
REC-T2	ATTTIP-T2					6
REC-T2	ATTOTH-T2					5
REA-T2	RZ1-T2					31
REA-T2	RZ2-T2					4
REA-T2	RZ3-T2					4
REA-T2	RZ4-T2					1
REA-T2	RZ5-T2					45
REA-T2	RZ6-T2					48
REA-T2	RZ7-T2					22
REA-T2	RZ8-T2					15
REA-T2	RZ9-T2					20
REB-T2	RZ1-T2					16
REB-T2	RZ2-T2					3
REB-T2	RZ3-T2					2
REB-T2	RZ4-T2					2
REB-T2	RZ5-T2					15
REB-T2	RZ6-T2					24
REB-T2	RZ7-T2					7
REB-T2	RZ8-T2					3
REB-T2	RZ9-T2					11
REC-T2	RZ1-T2					19
REC-T2	RZ2-T2					1
REC-T2	RZ3-T2					3
REC-T2	RZ4-T2					0
REC-T2	RZ5-T2					18
REC-T2	RZ6-T2					18
REC-T2	RZ7-T2					6
REC-T2	RZ8-T2					3
REC-T2	RZ9-T2					8
REA-T2	1X1-T2					94
REA-T2	1X(1+1)-T2					73
REA-T2	1X2-T2					18
REA-T2	1X(2+1)-T2					0
REA-T2	1X3-T2					0
REA-T2	1X0+ -T2					4
REA-T2	1X0- -T2					1
REB-T2	1X1-T2					27
REB-T2	1X(1+1)-T2					32
REB-T2	1X2-T2					20
REB-T2	1X(2+1)-T2					0
REB-T2	1X3-T2					1
REB-T2	1X0+ -T2					1
REB-T2	1X0- -T2					2
REC-T2	1X1-T2					4
REC-T2	1X(1+1)-T2					18
REC-T2	1X2-T2					33
REC-T2	1X(2+1)-T2					1
REC-T2	1X3-T2					19
REC-T2	1X0+ -T2					0
REC-T2	1X0- -T2					1
REA-T2	BLOCKT-T2					77
REA-T2	BLOCKNT-T2					113
REB-T2	BLOCKT-T2					30
REB-T2	BLOCKNT-T2					53
REC-T2	BLOCKT-T2					38
REC-T2	BLOCKNT-T2					38
REA-T2	ERROR-T2					11
REA-T2	BLOCKED-T2					15
REA-T2	CONTINUITY-T2					47
REA-T2	POINT-T2					117
REB-T2	ERROR-T2					3
REB-T2	BLOCKED-T2					4
REB-T2	CONTINUITY-T2					27
REB-T2	POINT-T2					49
REC-T2	ERROR-T2					10
REC-T2	BLOCKED-T2					13
REC-T2	CONTINUITY-T2					23
REC-T2	POINT-T2					28
REA-T2	BCENTER-T2					87
REA-T2	BMH-T2					102
REA-T2	BZ4-T2					1
REA-T2	BZ2-T2					0
REB-T2	BCENTER-T2					57
REB-T2	BMH-T2					22
REB-T2	BZ4-T2					3
REB-T2	BZ2-T2					1
REC-T2	BCENTER-T2					49
REC-T2	BMH-T2					3
REC-T2	BZ4-T2					17
REC-T2	BZ2-T2					7
AZ1-T2	AT1-T2					0
AZ1-T2	AT2-T2					40
AZ1-T2	AT3-T2					5
AZ2-T2	AT1-T2					11
AZ2-T2	AT2-T2					53
AZ2-T2	AT3-T2					5
AZ3-T2	AT1-T2					70
AZ3-T2	AT2-T2					0
AZ3-T2	AT3-T2					2
AZ4-T2	AT1-T2					19
AZ4-T2	AT2-T2					104
AZ4-T2	AT3-T2					16
AZ6-T2	AT1-T2					13
AZ6-T2	AT2-T2					10
AZ6-T2	AT3-T2					1
AZ1-T2	SET-T2					0
AZ1-T2	H2-T2					0
AZ1-T2	H3-T2					0
AZ1-T2	C2-T2					0
AZ1-T2	C3-T2					0
AZ1-T2	OPP-T2					45
AZ2-T2	SET-T2					0
AZ2-T2	H2-T2					19
AZ2-T2	H3-T2					0
AZ2-T2	C2-T2					1
AZ2-T2	C3-T2					5
AZ2-T2	OPP-T2					44
AZ3-T2	SET-T2					0
AZ3-T2	H2-T2					0
AZ3-T2	H3-T2					0
AZ3-T2	C2-T2					25
AZ3-T2	C3-T2					47
AZ3-T2	OPP-T2					0
AZ4-T2	SET-T2					0
AZ4-T2	H2-T2					37
AZ4-T2	H3-T2					63
AZ4-T2	C2-T2					7
AZ4-T2	C3-T2					5
AZ4-T2	OPP-T2					27
AZ6-T2	SET-T2					0
AZ6-T2	H2-T2					16
AZ6-T2	H3-T2					8
AZ6-T2	C2-T2					0
AZ6-T2	C3-T2					0
AZ6-T2	OPP-T2					0
AZ1-T2	ATTPOW-T2					42
AZ1-T2	ATTPLA-T2					2
AZ1-T2	ATTTIP-T2					1
AZ1-T2	ATTOTH-T2					0
AZ2-T2	ATTPOW-T2					60
AZ2-T2	ATTPLA-T2					4
AZ2-T2	ATTTIP-T2					3
AZ2-T2	ATTOTH-T2					2
AZ3-T2	ATTPOW-T2					64
AZ3-T2	ATTPLA-T2					4
AZ3-T2	ATTTIP-T2					3
AZ3-T2	ATTOTH-T2					1
AZ4-T2	ATTPOW-T2					109
AZ4-T2	ATTPLA-T2					9
AZ4-T2	ATTTIP-T2					17
AZ4-T2	ATTOTH-T2					4
AZ6-T2	ATTPOW-T2					22
AZ6-T2	ATTPLA-T2					1
AZ6-T2	ATTTIP-T2					0
AZ6-T2	ATTOTH-T2					1
AZ1-T2	RZ1-T2					12
AZ1-T2	RZ2-T2					0
AZ1-T2	RZ3-T2					0
AZ1-T2	RZ4-T2					1
AZ1-T2	RZ5-T2					19
AZ1-T2	RZ6-T2					10
AZ1-T2	RZ7-T2					0
AZ1-T2	RZ8-T2					2
AZ1-T2	RZ9-T2					1
AZ2-T2	RZ1-T2					19
AZ2-T2	RZ2-T2					1
AZ2-T2	RZ3-T2					2
AZ2-T2	RZ4-T2					2
AZ2-T2	RZ5-T2					14
AZ2-T2	RZ6-T2					12
AZ2-T2	RZ7-T2					6
AZ2-T2	RZ8-T2					2
AZ2-T2	RZ9-T2					11
AZ3-T2	RZ1-T2					6
AZ3-T2	RZ2-T2					1
AZ3-T2	RZ3-T2					2
AZ3-T2	RZ4-T2					0
AZ3-T2	RZ5-T2					16
AZ3-T2	RZ6-T2					22
AZ3-T2	RZ7-T2					8
AZ3-T2	RZ8-T2					8
AZ3-T2	RZ9-T2					9
AZ4-T2	RZ1-T2					27
AZ4-T2	RZ2-T2					6
AZ4-T2	RZ3-T2					5
AZ4-T2	RZ4-T2					0
AZ4-T2	RZ5-T2					27
AZ4-T2	RZ6-T2					36
AZ4-T2	RZ7-T2					17
AZ4-T2	RZ8-T2					5
AZ4-T2	RZ9-T2					16
AZ6-T2	RZ1-T2					2
AZ6-T2	RZ2-T2					0
AZ6-T2	RZ3-T2					0
AZ6-T2	RZ4-T2					0
AZ6-T2	RZ5-T2					3
AZ6-T2	RZ6-T2					9
AZ6-T2	RZ7-T2					4
AZ6-T2	RZ8-T2					4
AZ6-T2	RZ9-T2					2
AZ1-T2	1X1-T2					9
AZ1-T2	1X(1+1)-T2					20
AZ1-T2	1X2-T2					11
AZ1-T2	1X(2+1)-T2					0
AZ1-T2	1X3-T2					3
AZ1-T2	1X0+ -T2					2
AZ1-T2	1X0- -T2					0
AZ2-T2	1X1-T2					23
AZ2-T2	1X(1+1)-T2					23
AZ2-T2	1X2-T2					21
AZ2-T2	1X(2+1)-T2					0
AZ2-T2	1X3-T2					1
AZ2-T2	1X0+ -T2					0
AZ2-T2	1X0- -T2					1
AZ3-T2	1X1-T2					52
AZ3-T2	1X(1+1)-T2					14
AZ3-T2	1X2-T2					4
AZ3-T2	1X(2+1)-T2					0
AZ3-T2	1X3-T2					1
AZ3-T2	1X0+ -T2					1
AZ3-T2	1X0- -T2					0
AZ4-T2	1X1-T2					29
AZ4-T2	1X(1+1)-T2					56
AZ4-T2	1X2-T2					35
AZ4-T2	1X(2+1)-T2					1
AZ4-T2	1X3-T2					15
AZ4-T2	1X0+ -T2					1
AZ4-T2	1X0- -T2					2
AZ6-T2	1X1-T2					13
AZ6-T2	1X(1+1)-T2					9
AZ6-T2	1X2-T2					0
AZ6-T2	1X(2+1)-T2					0
AZ6-T2	1X3-T2					0
AZ6-T2	1X0+ -T2					1
AZ6-T2	1X0- -T2					1
AZ1-T2	BLOCKT-T2					20
AZ1-T2	BLOCKNT-T2					25
AZ2-T2	BLOCKT-T2					34
AZ2-T2	BLOCKNT-T2					35
AZ3-T2	BLOCKT-T2					24
AZ3-T2	BLOCKNT-T2					58
AZ4-T2	BLOCKT-T2					62
AZ4-T2	BLOCKNT-T2					77
AZ6-T2	BLOCKT-T2					5
AZ6-T2	BLOCKNT-T2					19
AZ1-T2	ERROR-T2					6
AZ1-T2	BLOCKED-T2					8
AZ1-T2	CONTINUITY-T2					8
AZ1-T2	POINT-T2					23
AZ2-T2	ERROR-T2					3
AZ2-T2	BLOCKED-T2					5
AZ2-T2	CONTINUITY-T2					22
AZ2-T2	POINT-T2					39
AZ3-T2	ERROR-T2					2
AZ3-T2	BLOCKED-T2					4
AZ3-T2	CONTINUITY-T2					21
AZ3-T2	POINT-T2					45
AZ4-T2	ERROR-T2					12
AZ4-T2	BLOCKED-T2					15
AZ4-T2	CONTINUITY-T2					41
AZ4-T2	POINT-T2					71
AZ6-T2	ERROR-T2					1
AZ6-T2	BLOCKED-T2					0
AZ6-T2	CONTINUITY-T2					7
AZ6-T2	POINT-T2					16
AZ1-T2	BCENTER-T2					26
AZ1-T2	BMH-T2					16
AZ1-T2	BZ4-T2					0
AZ1-T2	BZ2-T2					2
AZ2-T2	BCENTER-T2					40
AZ2-T2	BMH-T2					24
AZ2-T2	BZ4-T2					1
AZ2-T2	BZ2-T2					6
AZ3-T2	BCENTER-T2					42
AZ3-T2	BMH-T2					29
AZ3-T2	BZ4-T2					1
AZ3-T2	BZ2-T2					0
AZ4-T2	BCENTER-T2					80
AZ4-T2	BMH-T2					41
AZ4-T2	BZ4-T2					18
AZ4-T2	BZ2-T2					0
AZ6-T2	BCENTER-T2					6
AZ6-T2	BMH-T2					17
AZ6-T2	BZ4-T2					1
AZ6-T2	BZ2-T2					0
AT1-T2	SET-T2					0
AT1-T2	H2-T2					13
AT1-T2	H3-T2					7
AT1-T2	C2-T2					33
AT1-T2	C3-T2					55
AT1-T2	OPP-T2					5
AT2-T2	SET-T2					0
AT2-T2	H2-T2					52
AT2-T2	H3-T2					53
AT2-T2	C2-T2					0
AT2-T2	C3-T2					0
AT2-T2	OPP-T2					102
AT3-T2	SET-T2					0
AT3-T2	H2-T2					7
AT3-T2	H3-T2					10
AT3-T2	C2-T2					0
AT3-T2	C3-T2					2
AT3-T2	OPP-T2					0
AT1-T2	ATTPOW-T2					101
AT1-T2	ATTPLA-T2					6
AT1-T2	ATTTIP-T2					5
AT1-T2	ATTOTH-T2					1
AT2-T2	ATTPOW-T2					181
AT2-T2	ATTPLA-T2					7
AT2-T2	ATTTIP-T2					1
AT2-T2	ATTOTH-T2					6
AT3-T2	ATTPOW-T2					15
AT3-T2	ATTPLA-T2					7
AT3-T2	ATTTIP-T2					1
AT3-T2	ATTOTH-T2					6
AT1-T2	RZ1-T2					12
AT1-T2	RZ2-T2					2
AT1-T2	RZ3-T2					2
AT1-T2	RZ4-T2					0
AT1-T2	RZ5-T2					22
AT1-T2	RZ6-T2					36
AT1-T2	RZ7-T2					14
AT1-T2	RZ8-T2					12
AT1-T2	RZ9-T2					13
AT2-T2	RZ1-T2					45
AT2-T2	RZ2-T2					6
AT2-T2	RZ3-T2					6
AT2-T2	RZ4-T2					3
AT2-T2	RZ5-T2					53
AT2-T2	RZ6-T2					46
AT2-T2	RZ7-T2					20
AT2-T2	RZ8-T2					8
AT2-T2	RZ9-T2					20
AT3-T2	RZ1-T2					9
AT3-T2	RZ2-T2					0
AT3-T2	RZ3-T2					1
AT3-T2	RZ4-T2					0
AT3-T2	RZ5-T2					4
AT3-T2	RZ6-T2					7
AT3-T2	RZ7-T2					1
AT3-T2	RZ8-T2					1
AT3-T2	RZ9-T2					6
AT1-T2	1X1-T2					69
AT1-T2	1X(1+1)-T2					34
AT1-T2	1X2-T2					8
AT1-T2	1X(2+1)-T2					0
AT1-T2	1X3-T2					0
AT1-T2	1X0+ -T2					2
AT1-T2	1X0- -T2					0
AT2-T2	1X1-T2					54
AT2-T2	1X(1+1)-T2					86
AT2-T2	1X2-T2					53
AT2-T2	1X(2+1)-T2					0
AT2-T2	1X3-T2					10
AT2-T2	1X0+ -T2					3
AT2-T2	1X0- -T2					1
AT3-T2	1X1-T2					2
AT3-T2	1X(1+1)-T2					3
AT3-T2	1X2-T2					10
AT3-T2	1X(2+1)-T2					1
AT3-T2	1X3-T2					10
AT3-T2	1X0+ -T2					0
AT3-T2	1X0- -T2					3
AT1-T2	BLOCKT-T2					40
AT1-T2	BLOCKNT-T2					73
AT2-T2	BLOCKT-T2					89
AT2-T2	BLOCKNT-T2					118
AT3-T2	BLOCKT-T2					16
AT3-T2	BLOCKNT-T2					13
AT1-T2	ERROR-T2					2
AT1-T2	BLOCKED-T2					6
AT1-T2	CONTINUITY-T2					33
AT1-T2	POINT-T2					72
AT2-T2	ERROR-T2					19
AT2-T2	BLOCKED-T2					20
AT2-T2	CONTINUITY-T2					52
AT2-T2	POINT-T2					116
AT3-T2	ERROR-T2					2
AT3-T2	BLOCKED-T2					6
AT3-T2	CONTINUITY-T2					14
AT3-T2	POINT-T2					7
AT1-T2	BCENTER-T2					58
AT1-T2	BMH-T2					51
AT1-T2	BZ4-T2					2
AT1-T2	BZ2-T2					2
AT2-T2	BCENTER-T2					118
AT2-T2	BMH-T2					73
AT2-T2	BZ4-T2					13
AT2-T2	BZ2-T2					3
AT3-T2	BCENTER-T2					17
AT3-T2	BMH-T2					3
AT3-T2	BZ4-T2					6
AT3-T2	BZ2-T2					3
SET-T2	ATTPOW-T2					0
SET-T2	ATTPLA-T2					0
SET-T2	ATTTIP-T2					0
SET-T2	ATTOTH-T2					0
H2-T2	ATTPOW-T2					63
H2-T2	ATTPLA-T2					3
H2-T2	ATTTIP-T2					5
H2-T2	ATTOTH-T2					1
H3-T2	ATTPOW-T2					56
H3-T2	ATTPLA-T2					5
H3-T2	ATTTIP-T2					8
H3-T2	ATTOTH-T2					2
C2-T2	ATTPOW-T2					29
C2-T2	ATTPLA-T2					1
C2-T2	ATTTIP-T2					3
C2-T2	ATTOTH-T2					0
C3-T2	ATTPOW-T2					52
C3-T2	ATTPLA-T2					3
C3-T2	ATTTIP-T2					1
C3-T2	ATTOTH-T2					1
OPP-T2	ATTPOW-T2					97
OPP-T2	ATTPLA-T2					8
OPP-T2	ATTTIP-T2					7
OPP-T2	ATTOTH-T2					4
SET-T2	RZ1-T2					1
SET-T2	RZ2-T2					1
SET-T2	RZ3-T2					1
SET-T2	RZ4-T2					1
SET-T2	RZ5-T2					1
SET-T2	RZ6-T2					1
SET-T2	RZ7-T2					1
SET-T2	RZ8-T2					1
SET-T2	RZ9-T2					1
H2-T2	RZ1-T2					13
H2-T2	RZ2-T2					3
H2-T2	RZ3-T2					1
H2-T2	RZ4-T2					1
H2-T2	RZ5-T2					14
H2-T2	RZ6-T2					22
H2-T2	RZ7-T2					4
H2-T2	RZ8-T2					6
H2-T2	RZ9-T2					8
H3-T2	RZ1-T2					8
H3-T2	RZ2-T2					3
H3-T2	RZ3-T2					2
H3-T2	RZ4-T2					0
H3-T2	RZ5-T2					14
H3-T2	RZ6-T2					19
H3-T2	RZ7-T2					16
H3-T2	RZ8-T2					2
H3-T2	RZ9-T2					7
C2-T2	RZ1-T2					5
C2-T2	RZ2-T2					1
C2-T2	RZ3-T2					0
C2-T2	RZ4-T2					0
C2-T2	RZ5-T2					10
C2-T2	RZ6-T2					10
C2-T2	RZ7-T2					2
C2-T2	RZ8-T2					2
C2-T2	RZ9-T2					3
C3-T2	RZ1-T2					3
C3-T2	RZ2-T2					0
C3-T2	RZ3-T2					2
C3-T2	RZ4-T2					0
C3-T2	RZ5-T2					10
C3-T2	RZ6-T2					18
C3-T2	RZ7-T2					8
C3-T2	RZ8-T2					8
C3-T2	RZ9-T2					8
OPP-T2	RZ1-T2					37
OPP-T2	RZ2-T2					1
OPP-T2	RZ3-T2					4
OPP-T2	RZ4-T2					2
OPP-T2	RZ5-T2					31
OPP-T2	RZ6-T2					20
OPP-T2	RZ7-T2					5
OPP-T2	RZ8-T2					3
OPP-T2	RZ9-T2					13
SET-T2	1X1-T2					1
SET-T2	1X(1+1)-T2					1
SET-T2	1X2-T2					1
SET-T2	1X(2+1)-T2					1
SET-T2	1X3-T2					1
SET-T2	1X0+ -T2					1
SET-T2	1X0- -T2					1
H2-T2	1X1-T2					22
H2-T2	1X(1+1)-T2					29
H2-T2	1X2-T2					16
H2-T2	1X(2+1)-T2					1
H2-T2	1X3-T2					2
H2-T2	1X0+ -T2					1
H2-T2	1X0- -T2					1
H3-T2	1X1-T2					18
H3-T2	1X(1+1)-T2					26
H3-T2	1X2-T2					15
H3-T2	1X(2+1)-T2					0
H3-T2	1X3-T2					11
H3-T2	1X0+ -T2					0
H3-T2	1X0- -T2					1
C2-T2	1X1-T2					16
C2-T2	1X(1+1)-T2					14
C2-T2	1X2-T2					3
C2-T2	1X(2+1)-T2					0
C2-T2	1X3-T2					0
C2-T2	1X0+ -T2					0
C2-T2	1X0- -T2					0
C3-T2	1X1-T2					43
C3-T2	1X(1+1)-T2					9
C3-T2	1X2-T2					2
C3-T2	1X(2+1)-T2					0
C3-T2	1X3-T2					1
C3-T2	1X0+ -T2					2
C3-T2	1X0- -T2					0
OPP-T2	1X1-T2					27
OPP-T2	1X(1+1)-T2					44
OPP-T2	1X2-T2					35
OPP-T2	1X(2+1)-T2					0
OPP-T2	1X3-T2					6
OPP-T2	1X0+ -T2					2
OPP-T2	1X0- -T2					2
SET-T2	BLOCKT-T2					1
SET-T2	BLOCKNT-T2					1
H2-T2	BLOCKT-T2					37
H2-T2	BLOCKNT-T2					35
H3-T2	BLOCKT-T2					26
H3-T2	BLOCKNT-T2					45
C2-T2	BLOCKT-T2					16
C2-T2	BLOCKNT-T2					17
C3-T2	BLOCKT-T2					15
C3-T2	BLOCKNT-T2					42
OPP-T2	BLOCKT-T2					51
OPP-T2	BLOCKNT-T2					65
SET-T2	ERROR-T2					1
SET-T2	BLOCKED-T2					1
SET-T2	CONTINUITY-T2					1
SET-T2	POINT-T2					1
H2-T2	ERROR-T2					4
H2-T2	BLOCKED-T2					6
H2-T2	CONTINUITY-T2					24
H2-T2	POINT-T2					38
H3-T2	ERROR-T2					6
H3-T2	BLOCKED-T2					7
H3-T2	CONTINUITY-T2					19
H3-T2	POINT-T2					39
C2-T2	ERROR-T2					1
C2-T2	BLOCKED-T2					3
C2-T2	CONTINUITY-T2					10
C2-T2	POINT-T2					19
C3-T2	ERROR-T2					2
C3-T2	BLOCKED-T2					3
C3-T2	CONTINUITY-T2					16
C3-T2	POINT-T2					36
OPP-T2	ERROR-T2					11
OPP-T2	BLOCKED-T2					13
OPP-T2	CONTINUITY-T2					30
OPP-T2	POINT-T2					62
SET-T2	BCENTER-T2					1
SET-T2	BMH-T2					1
SET-T2	BZ4-T2					1
SET-T2	BZ2-T2					1
H2-T2	BCENTER-T2					38
H2-T2	BMH-T2					29
H2-T2	BZ4-T2					4
H2-T2	BZ2-T2					1
H3-T2	BCENTER-T2					37
H3-T2	BMH-T2					24
H3-T2	BZ4-T2					10
H3-T2	BZ2-T2					0
C2-T2	BCENTER-T2					20
C2-T2	BMH-T2					12
C2-T2	BZ4-T2					0
C2-T2	BZ2-T2					1
C3-T2	BCENTER-T2					30
C3-T2	BMH-T2					26
C3-T2	BZ4-T2					1
C3-T2	BZ2-T2					0
OPP-T2	BCENTER-T2					68
OPP-T2	BMH-T2					36
OPP-T2	BZ4-T2					6
OPP-T2	BZ2-T2					6
ATTPOW-T2	RZ1-T2					64
ATTPOW-T2	RZ2-T2					1
ATTPOW-T2	RZ3-T2					0
ATTPOW-T2	RZ4-T2					1
ATTPOW-T2	RZ5-T2					77
ATTPOW-T2	RZ6-T2					84
ATTPOW-T2	RZ7-T2					33
ATTPOW-T2	RZ8-T2					13
ATTPOW-T2	RZ9-T2					24
ATTPLA-T2	RZ1-T2					1
ATTPLA-T2	RZ2-T2					0
ATTPLA-T2	RZ3-T2					1
ATTPLA-T2	RZ4-T2					0
ATTPLA-T2	RZ5-T2					1
ATTPLA-T2	RZ6-T2					4
ATTPLA-T2	RZ7-T2					1
ATTPLA-T2	RZ8-T2					6
ATTPLA-T2	RZ9-T2					6
ATTTIP-T2	RZ1-T2					0
ATTTIP-T2	RZ2-T2					7
ATTTIP-T2	RZ3-T2					7
ATTTIP-T2	RZ4-T2					2
ATTTIP-T2	RZ5-T2					0
ATTTIP-T2	RZ6-T2					0
ATTTIP-T2	RZ7-T2					0
ATTTIP-T2	RZ8-T2					2
ATTTIP-T2	RZ9-T2					6
ATTOTH-T2	RZ1-T2					1
ATTOTH-T2	RZ2-T2					0
ATTOTH-T2	RZ3-T2					1
ATTOTH-T2	RZ4-T2					0
ATTOTH-T2	RZ5-T2					1
ATTOTH-T2	RZ6-T2					1
ATTOTH-T2	RZ7-T2					1
ATTOTH-T2	RZ8-T2					0
ATTOTH-T2	RZ9-T2					3
ATTPOW-T2	1X1-T2					115
ATTPOW-T2	1X(1+1)-T2					110
ATTPOW-T2	1X2-T2					55
ATTPOW-T2	1X(2+1)-T2					1
ATTPOW-T2	1X3-T2					11
ATTPOW-T2	1X0+ -T2					5
ATTPOW-T2	1X0- -T2					0
ATTPLA-T2	1X1-T2					3
ATTPLA-T2	1X(1+1)-T2					4
ATTPLA-T2	1X2-T2					7
ATTPLA-T2	1X(2+1)-T2					0
ATTPLA-T2	1X3-T2					6
ATTPLA-T2	1X0+ -T2					0
ATTPLA-T2	1X0- -T2					0
ATTTIP-T2	1X1-T2					7
ATTTIP-T2	1X(1+1)-T2					7
ATTTIP-T2	1X2-T2					8
ATTTIP-T2	1X(2+1)-T2					0
ATTTIP-T2	1X3-T2					1
ATTTIP-T2	1X0+ -T2					0
ATTTIP-T2	1X0- -T2					1
ATTOTH-T2	1X1-T2					1
ATTOTH-T2	1X(1+1)-T2					1
ATTOTH-T2	1X2-T2					1
ATTOTH-T2	1X(2+1)-T2					0
ATTOTH-T2	1X3-T2					2
ATTOTH-T2	1X0+ -T2					0
ATTOTH-T2	1X0- -T2					3
ATTPOW-T2	BLOCKT-T2					130
ATTPOW-T2	BLOCKNT-T2					167
ATTPLA-T2	BLOCKT-T2					8
ATTPLA-T2	BLOCKNT-T2					12
ATTTIP-T2	BLOCKT-T2					5
ATTTIP-T2	BLOCKNT-T2					19
ATTOTH-T2	BLOCKT-T2					2
ATTOTH-T2	BLOCKNT-T2					6
ATTPOW-T2	ERROR-T2					20
ATTPOW-T2	BLOCKED-T2					29
ATTPOW-T2	CONTINUITY-T2					67
ATTPOW-T2	POINT-T2					181
ATTPLA-T2	ERROR-T2					2
ATTPLA-T2	BLOCKED-T2					2
ATTPLA-T2	CONTINUITY-T2					10
ATTPLA-T2	POINT-T2					6
ATTTIP-T2	ERROR-T2					2
ATTTIP-T2	BLOCKED-T2					0
ATTTIP-T2	CONTINUITY-T2					16
ATTTIP-T2	POINT-T2					6
ATTOTH-T2	ERROR-T2					0
ATTOTH-T2	BLOCKED-T2					1
ATTOTH-T2	CONTINUITY-T2					6
ATTOTH-T2	POINT-T2					1
ATTPOW-T2	BCENTER-T2					162
ATTPOW-T2	BMH-T2					112
ATTPOW-T2	BZ4-T2					17
ATTPOW-T2	BZ2-T2					0
ATTPLA-T2	BCENTER-T2					13
ATTPLA-T2	BMH-T2					4
ATTPLA-T2	BZ4-T2					2
ATTPLA-T2	BZ2-T2					1
ATTTIP-T2	BCENTER-T2					13
ATTTIP-T2	BMH-T2					9
ATTTIP-T2	BZ4-T2					2
ATTTIP-T2	BZ2-T2					0
ATTOTH-T2	BCENTER-T2					5
ATTOTH-T2	BMH-T2					2
ATTOTH-T2	BZ4-T2					0
ATTOTH-T2	BZ2-T2					1
RZ1-T2	1X1-T2					16
RZ1-T2	1X(1+1)-T2					28
RZ1-T2	1X2-T2					18
RZ1-T2	1X(2+1)-T2					0
RZ1-T2	1X3-T2					4
RZ1-T2	1X0+ -T2					0
RZ1-T2	1X0- -T2					0
RZ2-T2	1X1-T2					2
RZ2-T2	1X(1+1)-T2					3
RZ2-T2	1X2-T2					3
RZ2-T2	1X(2+1)-T2					0
RZ2-T2	1X3-T2					0
RZ2-T2	1X0+ -T2					0
RZ2-T2	1X0- -T2					0
RZ3-T2	1X1-T2					3
RZ3-T2	1X(1+1)-T2					2
RZ3-T2	1X2-T2					3
RZ3-T2	1X(2+1)-T2					0
RZ3-T2	1X3-T2					1
RZ3-T2	1X0+ -T2					0
RZ3-T2	1X0- -T2					0
RZ4-T2	1X1-T2					1
RZ4-T2	1X(1+1)-T2					1
RZ4-T2	1X2-T2					1
RZ4-T2	1X(2+1)-T2					0
RZ4-T2	1X3-T2					0
RZ4-T2	1X0+ -T2					0
RZ4-T2	1X0- -T2					0
RZ5-T2	1X1-T2					30
RZ5-T2	1X(1+1)-T2					28
RZ5-T2	1X2-T2					10
RZ5-T2	1X(2+1)-T2					1
RZ5-T2	1X3-T2					8
RZ5-T2	1X0+ -T2					2
RZ5-T2	1X0- -T2					0
RZ6-T2	1X1-T2					33
RZ6-T2	1X(1+1)-T2					30
RZ6-T2	1X2-T2					22
RZ6-T2	1X(2+1)-T2					0
RZ6-T2	1X3-T2					3
RZ6-T2	1X0+ -T2					1
RZ6-T2	1X0- -T2					0
RZ7-T2	1X1-T2					20
RZ7-T2	1X(1+1)-T2					8
RZ7-T2	1X2-T2					6
RZ7-T2	1X(2+1)-T2					0
RZ7-T2	1X3-T2					1
RZ7-T2	1X0+ -T2					0
RZ7-T2	1X0- -T2					0
RZ8-T2	1X1-T2					10
RZ8-T2	1X(1+1)-T2					7
RZ8-T2	1X2-T2					1
RZ8-T2	1X(2+1)-T2					0
RZ8-T2	1X3-T2					2
RZ8-T2	1X0+ -T2					1
RZ8-T2	1X0- -T2					0
RZ9-T2	1X1-T2					11
RZ9-T2	1X(1+1)-T2					15
RZ9-T2	1X2-T2					7
RZ9-T2	1X(2+1)-T2					0
RZ9-T2	1X3-T2					1
RZ9-T2	1X0+ -T2					1
RZ9-T2	1X0- -T2					4
RZ1-T2	BLOCKT-T2					32
RZ1-T2	BLOCKNT-T2					34
RZ2-T2	BLOCKT-T2					2
RZ2-T2	BLOCKNT-T2					6
RZ3-T2	BLOCKT-T2					2
RZ3-T2	BLOCKNT-T2					7
RZ4-T2	BLOCKT-T2					0
RZ4-T2	BLOCKNT-T2					3
RZ5-T2	BLOCKT-T2					40
RZ5-T2	BLOCKNT-T2					39
RZ6-T2	BLOCKT-T2					55
RZ6-T2	BLOCKNT-T2					34
RZ7-T2	BLOCKT-T2					3
RZ7-T2	BLOCKNT-T2					32
RZ8-T2	BLOCKT-T2					5
RZ8-T2	BLOCKNT-T2					16
RZ9-T2	BLOCKT-T2					6
RZ9-T2	BLOCKNT-T2					33
RZ1-T2	ERROR-T2					7
RZ1-T2	BLOCKED-T2					8
RZ1-T2	CONTINUITY-T2					16
RZ1-T2	POINT-T2					35
RZ2-T2	ERROR-T2					1
RZ2-T2	BLOCKED-T2					0
RZ2-T2	CONTINUITY-T2					4
RZ2-T2	POINT-T2					3
RZ3-T2	ERROR-T2					1
RZ3-T2	BLOCKED-T2					0
RZ3-T2	CONTINUITY-T2					5
RZ3-T2	POINT-T2					3
RZ4-T2	ERROR-T2					0
RZ4-T2	BLOCKED-T2					0
RZ4-T2	CONTINUITY-T2					2
RZ4-T2	POINT-T2					1
RZ5-T2	ERROR-T2					9
RZ5-T2	BLOCKED-T2					12
RZ5-T2	CONTINUITY-T2					17
RZ5-T2	POINT-T2					41
RZ6-T2	ERROR-T2					4
RZ6-T2	BLOCKED-T2					9
RZ6-T2	CONTINUITY-T2					27
RZ6-T2	POINT-T2					49
RZ7-T2	ERROR-T2					1
RZ7-T2	BLOCKED-T2					1
RZ7-T2	CONTINUITY-T2					5
RZ7-T2	POINT-T2					28
RZ8-T2	ERROR-T2					0
RZ8-T2	BLOCKED-T2					1
RZ8-T2	CONTINUITY-T2					8
RZ8-T2	POINT-T2					12
RZ9-T2	ERROR-T2					1
RZ9-T2	BLOCKED-T2					1
RZ9-T2	CONTINUITY-T2					15
RZ9-T2	POINT-T2					22
RZ1-T2	BCENTER-T2					39
RZ1-T2	BMH-T2					20
RZ1-T2	BZ4-T2					2
RZ1-T2	BZ2-T2					5
RZ2-T2	BCENTER-T2					5
RZ2-T2	BMH-T2					3
RZ2-T2	BZ4-T2					0
RZ2-T2	BZ2-T2					0
RZ3-T2	BCENTER-T2					4
RZ3-T2	BMH-T2					3
RZ3-T2	BZ4-T2					2
RZ3-T2	BZ2-T2					0
RZ4-T2	BCENTER-T2					2
RZ4-T2	BMH-T2					1
RZ4-T2	BZ4-T2					0
RZ4-T2	BZ2-T2					0
RZ5-T2	BCENTER-T2					49
RZ5-T2	BMH-T2					23
RZ5-T2	BZ4-T2					7
RZ5-T2	BZ2-T2					0
RZ6-T2	BCENTER-T2					48
RZ6-T2	BMH-T2					33
RZ6-T2	BZ4-T2					6
RZ6-T2	BZ2-T2					2
RZ7-T2	BCENTER-T2					14
RZ7-T2	BMH-T2					18
RZ7-T2	BZ4-T2					3
RZ7-T2	BZ2-T2					0
RZ8-T2	BCENTER-T2					10
RZ8-T2	BMH-T2					10
RZ8-T2	BZ4-T2					0
RZ8-T2	BZ2-T2					1
RZ9-T2	BCENTER-T2					22
RZ9-T2	BMH-T2					16
RZ9-T2	BZ4-T2					1
RZ9-T2	BZ2-T2					0
1X1-T2	BLOCKT-T2					41
1X1-T2	BLOCKNT-T2					85
1X(1+1)-T2	BLOCKT-T2					56
1X(1+1)-T2	BLOCKNT-T2					66
1X2-T2	BLOCKT-T2					38
1X2-T2	BLOCKNT-T2					33
1X(2+1)-T2	BLOCKT-T2					1
1X(2+1)-T2	BLOCKNT-T2					0
1X3-T2	BLOCKT-T2					10
1X3-T2	BLOCKNT-T2					10
1X0+ -T2	BLOCKT-T2					0
1X0+ -T2	BLOCKNT-T2					5
1X0- -T2	BLOCKT-T2					0
1X0- -T2	BLOCKNT-T2					4
1X1-T2	ERROR-T2					7
1X1-T2	BLOCKED-T2					9
1X1-T2	CONTINUITY-T2					28
1X1-T2	POINT-T2					82
1X(1+1)-T2	ERROR-T2					8
1X(1+1)-T2	BLOCKED-T2					10
1X(1+1)-T2	CONTINUITY-T2					29
1X(1+1)-T2	POINT-T2					75
1X2-T2	ERROR-T2					5
1X2-T2	BLOCKED-T2					9
1X2-T2	CONTINUITY-T2					29
1X2-T2	POINT-T2					28
1X(2+1)-T2	ERROR-T2					0
1X(2+1)-T2	BLOCKED-T2					1
1X(2+1)-T2	CONTINUITY-T2					0
1X(2+1)-T2	POINT-T2					0
1X3-T2	ERROR-T2					3
1X3-T2	BLOCKED-T2					3
1X3-T2	CONTINUITY-T2					8
1X3-T2	POINT-T2					6
1X0+ -T2	ERROR-T2					1
1X0+ -T2	BLOCKED-T2					0
1X0+ -T2	CONTINUITY-T2					1
1X0+ -T2	POINT-T2					3
1X0- -T2	ERROR-T2					0
1X0- -T2	BLOCKED-T2					0
1X0- -T2	CONTINUITY-T2					4
1X0- -T2	POINT-T2					0
1X1-T2	BCENTER-T2					37
1X1-T2	BMH-T2					86
1X1-T2	BZ4-T2					3
1X1-T2	BZ2-T2					0
1X(1+1)-T2	BCENTER-T2					90
1X(1+1)-T2	BMH-T2					30
1X(1+1)-T2	BZ4-T2					1
1X(1+1)-T2	BZ2-T2					1
1X2-T2	BCENTER-T2					52
1X2-T2	BMH-T2					6
1X2-T2	BZ4-T2					7
1X2-T2	BZ2-T2					6
1X(2+1)-T2	BCENTER-T2					1
1X(2+1)-T2	BMH-T2					0
1X(2+1)-T2	BZ4-T2					0
1X(2+1)-T2	BZ2-T2					0
1X3-T2	BCENTER-T2					9
1X3-T2	BMH-T2					0
1X3-T2	BZ4-T2					10
1X3-T2	BZ2-T2					1
1X0+ -T2	BCENTER-T2					2
1X0+ -T2	BMH-T2					3
1X0+ -T2	BZ4-T2					0
1X0+ -T2	BZ2-T2					0
1X0- -T2	BCENTER-T2					2
1X0- -T2	BMH-T2					2
1X0- -T2	BZ4-T2					0
1X0- -T2	BZ2-T2					0
BLOCKT-T2	ERROR-T2					0
BLOCKT-T2	BLOCKED-T2					30
BLOCKT-T2	CONTINUITY-T2					52
BLOCKT-T2	POINT-T2					64
BLOCKNT-T2	ERROR-T2					24
BLOCKNT-T2	BLOCKED-T2					2
BLOCKNT-T2	CONTINUITY-T2					47
BLOCKNT-T2	POINT-T2					130
BLOCKT-T2	BCENTER-T2					85
BLOCKT-T2	BMH-T2					42
BLOCKT-T2	BZ4-T2					13
BLOCKT-T2	BZ2-T2					6
BLOCKNT-T2	BCENTER-T2					108
BLOCKNT-T2	BMH-T2					85
BLOCKNT-T2	BZ4-T2					8
BLOCKNT-T2	BZ2-T2					2
ERROR-T2	BCENTER-T2					13
ERROR-T2	BMH-T2					9
ERROR-T2	BZ4-T2					2
ERROR-T2	BZ2-T2					0
BLOCKED-T2	BCENTER-T2					20
BLOCKED-T2	BMH-T2					7
BLOCKED-T2	BZ4-T2					3
BLOCKED-T2	BZ2-T2					2
CONTINUITY-T2	BCENTER-T2					58
CONTINUITY-T2	BMH-T2					31
CONTINUITY-T2	BZ4-T2					9
CONTINUITY-T2	BZ2-T2					1
POINT-T2	BCENTER-T2					102
POINT-T2	BMH-T2					80
POINT-T2	BZ4-T2					7
POINT-T2	BZ2-T2					5
REA-T3	AZ1-T3					21
REA-T3	AZ2-T3					24
REA-T3	AZ3-T3					53
REA-T3	AZ4-T3					55
REA-T3	AZ6-T3					26
REB-T3	AZ1-T3					20
REB-T3	AZ2-T3					7
REB-T3	AZ3-T3					19
REB-T3	AZ4-T3					43
REB-T3	AZ6-T3					10
REC-T3	AZ1-T3					13
REC-T3	AZ2-T3					17
REC-T3	AZ3-T3					6
REC-T3	AZ4-T3					66
REC-T3	AZ6-T3					4
REA-T3	AT1-T3					93
REA-T3	AT2-T3					86
REA-T3	AT3-T3					0
REB-T3	AT1-T3					28
REB-T3	AT2-T3					68
REB-T3	AT3-T3					3
REC-T3	AT1-T3					3
REC-T3	AT2-T3					61
REC-T3	AT3-T3					42
REA-T3	SET-T3					0
REA-T3	H2-T3					24
REA-T3	H3-T3					45
REA-T3	C2-T3					32
REA-T3	C3-T3					33
REA-T3	OPP-T3					44
REB-T3	SET-T3					0
REB-T3	H2-T3					18
REB-T3	H3-T3					30
REB-T3	C2-T3					7
REB-T3	C3-T3					13
REB-T3	OPP-T3					31
REC-T3	SET-T3					0
REC-T3	H2-T3					30
REC-T3	H3-T3					36
REC-T3	C2-T3					1
REC-T3	C3-T3					3
REC-T3	OPP-T3					36
REA-T3	ATTPOW-T3					156
REA-T3	ATTPLA-T3					16
REA-T3	ATTTIP-T3					5
REA-T3	ATTOTH-T3					1
REB-T3	ATTPOW-T3					80
REB-T3	ATTPLA-T3					9
REB-T3	ATTTIP-T3					9
REB-T3	ATTOTH-T3					1
REC-T3	ATTPOW-T3					81
[truncated: 5,788 more rows]
